# Supplementary material for: Convergent Mutations and Single Nucleotide Variants in Mitochondrial Genomes of Modern Humans and Neanderthals
Source: Int J Mol Sci. 2024 Mar 28;25(7):3785. doi: 10.3390/ijms25073785 (PMC11012180; doi:10.3390/ijms25073785)
Supplement: Supplementary file 1 [file ijms-25-03785-s001.zip]

Archive with 1 entries (1 files):
- ijms-2866656-supplementary.pdf
